# Supplementary material for: Recovery of consciousness and cognition after general anesthesia in humans
Source: eLife. 2021 May 10;10:e59525. doi: 10.7554/eLife.59525 (PMC8163502; doi:10.7554/eLife.59525)
Supplement: Figure 2—source data 1. [file elife-59525-fig2-data1.zip]

Archive with 1 entries (1 files):
- Data Fig2.csv
